# Supplementary material for: An Ornithomimid (Dinosauria) Bonebed from the Late Cretaceous of Alberta, with Implications for the Behavior, Classification, and Stratigraphy of North American Ornithomimids
Source: PLoS One. 2013 Mar 12;8(3):e58853. doi: 10.1371/journal.pone.0058853 (PMC3595220; doi:10.1371/journal.pone.0058853)
Supplement: Table S1 — Skeletal measurements of CMN 12068, 12069, and 12070. Asterisk (*) indicates fragmentary, distorted or incomplete remains. Dash (-) indicates elements that are not present. (XLS) [file pone.0058853.s004.xls]

## Sheet: Sheet1
Element	CMN 12068	CMN 12069	CMN 12070
Cervical vertebra (position unknown)	46	-	-
Dorsal vertebra 11 length	47.5	-	-
Dorsal vertebra 12 length	55.5	-	-
Dorsal vertebra 13 length	58	-	-
Caudal vertebra 1 length	70.5	-	-
Caudal vertebra 2 length	66	-	-
Caudal vertebra 5 length	-	43.5	52*
Caudal vertebra 6 length	-	43	53*
Caudal vertebra 7 length	-	42.3	50*
Caudal vertebra 8 length	-	42	55*
Caudal vertebra 23 length	-	44	-
Caudal vertebra 24 length	-	41	-
Caudal vertebra 25 length	-	40	-
Caudal vertebra 26 length	-	39.2	-
Caudal vertebra 27 length	-	42.2*	-
Caudal vertebra 28 length	-	33.5	-
Caudal vertebra 29 length	-	28.5	-
Caudal vertebra 30 length	-	24.5	-
Caudal vertebra 31 length	-	23.2	-
Caudal vertebra 32 length	-	20	-
Length of total fragmentary caudal section	1168.5*	N/A	N/A
Ilium length	443	-	155.2*
Ischium length	349.2	303.2*	-
Pubis length	405.5	206.2*	-
Pubic boot length	113	72.5	80
Pubic boot width	31	21	20
L femur length	416.8	389.5	-
L tibia length	520	526.8*	174*
L fibula length	393	-	-
L mt II length	359	295.8*	290*
L mt III length	389	307.5*	290*
L mt IV length	358.2	292.5	290*
L mt V length	115.6	-	79.5*
R femur length	345*	-	-
R tibia length	401*	508.5*	169.8*
R fibula length	-	190*	220.5*
R mt II length	305.4*	263.8*	-
R mt III length	341.5*	297*	209.5*
R mt IV length	291.2*	-	155*
R mt V length	69.8*	-	-
L-II-1 LENGTH Pedal Phalanx	57.5	44.2	-
L-II-1 PROX. WIDTH Pedal Phalanx	26.1	-	-
L-II-1 PROX. HEIGHT Pedal Phalanx	32.1	-	-
L-II-1 DIST. WIDTH Pedal Phalanx	-	19.8	-
L-II-1 DIST. HEIGHT Pedal Phalanx	-	18.5	-
L-II-2 LENGTH Pedal Phalanx	-	33.6	-
L-II-2 PROX. WIDTH Pedal Phalanx	-	18.5	-
L-II-2 PROX. HEIGHT Pedal Phalanx	-	20.25	-
L-II-2 DIST. WIDTH Pedal Phalanx	-	16.1	-
L-II-2 DIST. HEIGHT Pedal Phalanx	-	15.4	-
L-II-3 LENGTH Pedal Phalanx	-	40.9	-
L-II-3 PROX. WIDTH Pedal Phalanx	-	14.5	-
L-II-3 PROX. HEIGHT Pedal Phalanx	-	17.6	-
L-II-3 DIST. WIDTH Pedal Phalanx	-	7.8	-
L-II-3 DIST. HEIGHT Pedal Phalanx	-	15.4	-
L-III-1 LENGTH Pedal Phalanx	34.4	27.6	-
L-III-1 PROX. WIDTH Pedal Phalanx	-	-	-
L-III-1 PROX. HEIGHT Pedal Phalanx	-	-	-
L-III-1 DIST. WIDTH Pedal Phalanx	28.3	24	-
L-III-1 DIST. HEIGHT Pedal Phalanx	19.1	17.15	-
L-III-2 LENGTH Pedal Phalanx	55.5	30.6	-
L-III-2 PROX. WIDTH Pedal Phalanx	27.8	23.6	-
L-III-2 PROX. HEIGHT Pedal Phalanx	21.8	18.75	-
L-III-2 DIST. WIDTH Pedal Phalanx	23.4	21.4	-
L-III-2 DIST. HEIGHT Pedal Phalanx	16.4	14	-
L-III-3 LENGTH Pedal Phalanx	45.6	37.3	40.6
L-III-3 PROX. WIDTH Pedal Phalanx	21.9	19	19.9
L-III-3 PROX. HEIGHT Pedal Phalanx	20.6	16.5	17.8
L-III-3 DIST. WIDTH Pedal Phalanx	19.2	15.6	17
L-III-3 DIST. HEIGHT Pedal Phalanx	14.9	11.7	13.05
L-III-4 LENGTH Pedal Phalanx	48.5	37.5	-
L-III-4 PROX. WIDTH Pedal Phalanx	17	14.6	-
L-III-4 PROX. HEIGHT Pedal Phalanx	18.6	14.8	-
L-III-4 DIST. WIDTH Pedal Phalanx	9.4	7.9	-
L-III-4 DIST. HEIGHT Pedal Phalanx	8.1	5.6	-
L-IV-1 LENGTH Pedal Phalanx	38.4	32.9	-
L-IV-1 PROX. WIDTH Pedal Phalanx	23.4	19.4	-
L-IV-1 PROX. HEIGHT Pedal Phalanx	27.1	21.7	-
L-IV-1 DIST. WIDTH Pedal Phalanx	24.1	19.8	-
L-IV-1 DIST. HEIGHT Pedal Phalanx	21.4	17.6	-
L-IV-2 LENGTH Pedal Phalanx	25.4	29.7	-
L-IV-2 PROX. WIDTH Pedal Phalanx	22.1	21.6	-
L-IV-2 PROX. HEIGHT Pedal Phalanx	25.1	20.75	-
L-IV-2 DIST. WIDTH Pedal Phalanx	-	19.9	-
L-IV-2 DIST. HEIGHT Pedal Phalanx	-	17.5	-
L-IV-3 LENGTH Pedal Phalanx	-	26.5	-
L-IV-3 PROX. WIDTH Pedal Phalanx	-	19.2	-
L-IV-3 PROX. HEIGHT Pedal Phalanx	-	19.7	-
L-IV-3 DIST. WIDTH Pedal Phalanx	-	17.8	-
L-IV-3 DIST. HEIGHT Pedal Phalanx	-	16.8	-
L-IV-4 LENGTH Pedal Phalanx	-	24.1	-
L-IV-4 PROX. WIDTH Pedal Phalanx	-	17.4	-
L-IV-4 PROX. HEIGHT Pedal Phalanx	-	18.35	-
L-IV-4 DIST. WIDTH Pedal Phalanx	-	16.8	-
L-IV-4 DIST. HEIGHT Pedal Phalanx	-	15.6	-
L-IV-5 LENGTH Pedal Phalanx	-	35.9	-
L-IV-5 PROX. WIDTH Pedal Phalanx	-	14	-
L-IV-5 PROX. HEIGHT Pedal Phalanx	-	15.2	-
L-IV-5 DIST. WIDTH Pedal Phalanx	-	-	-
L-IV-5 DIST. HEIGHT Pedal Phalanx	-	-	-
R-II-1 LENGTH Pedal Phalanx	77.3	70.4	-
R-II-1 PROX. WIDTH Pedal Phalanx	27.8	-	-
R-II-1 PROX. HEIGHT Pedal Phalanx	33.1	29.35	-
R-II-1 DIST. WIDTH Pedal Phalanx	25	19.1	-
R-II-1 DIST. HEIGHT Pedal Phalanx	22.2	18.1	-
R-II-2 LENGTH Pedal Phalanx	77.5	33.3	-
R-II-2 PROX. WIDTH Pedal Phalanx	33.1	17.9	-
R-II-2 PROX. HEIGHT Pedal Phalanx	24.9	21.7	-
R-II-2 DIST. WIDTH Pedal Phalanx	28.9	15.7	-
R-II-2 DIST. HEIGHT Pedal Phalanx	17.95	15.4	-
R-II-3 LENGTH Pedal Phalanx	-	-	-
R-II-3 PROX. WIDTH Pedal Phalanx	-	-	-
R-II-3 PROX. HEIGHT Pedal Phalanx	-	-	-
R-II-3 DIST. WIDTH Pedal Phalanx	-	-	-
R-II-3 DIST. HEIGHT Pedal Phalanx	-	-	-
R-III-1 LENGTH Pedal Phalanx	77.5	27.9	-
R-III-1 PROX. WIDTH Pedal Phalanx	33.1	-	-
R-III-1 PROX. HEIGHT Pedal Phalanx	26.7	-	-
R-III-1 DIST. WIDTH Pedal Phalanx	28.9	23.9	-
R-III-1 DIST. HEIGHT Pedal Phalanx	18.2	16.7	-
R-III-2 LENGTH Pedal Phalanx	55	27.9	-
R-III-2 PROX. WIDTH Pedal Phalanx	26.9	23.1	-
R-III-2 PROX. HEIGHT Pedal Phalanx	19.5	18.7	-
R-III-2 DIST. WIDTH Pedal Phalanx	22.4	-	-
R-III-2 DIST. HEIGHT Pedal Phalanx	17	-	-
R-III-3 LENGTH Pedal Phalanx	43.8	19.2	40.2
R-III-3 PROX. WIDTH Pedal Phalanx	21.7	18.9	19.9
R-III-3 PROX. HEIGHT Pedal Phalanx	19.9	16.5	17.45
R-III-3 DIST. WIDTH Pedal Phalanx	18.7	-	16.4
R-III-3 DIST. HEIGHT Pedal Phalanx	14.9	-	13.1
R-III-4 LENGTH Pedal Phalanx	38.8	28.5	-
R-III-4 PROX. WIDTH Pedal Phalanx	19.7	14.7	-
R-III-4 PROX. HEIGHT Pedal Phalanx	19		-
R-III-4 DIST. WIDTH Pedal Phalanx	11.2	6.5	-
R-III-4 DIST. HEIGHT Pedal Phalanx	10.5	5.4	-
R-IV-1 LENGTH Pedal Phalanx	39.9	-	-
R-IV-1 PROX. WIDTH Pedal Phalanx	24.9	-	-
R-IV-1 PROX. HEIGHT Pedal Phalanx	25.7	-	-
R-IV-1 DIST. WIDTH Pedal Phalanx	23.7	-	-
R-IV-1 DIST. HEIGHT Pedal Phalanx	20.9	-	-
R-IV-2 LENGTH Pedal Phalanx	32.2	-	-
R-IV-2 PROX. WIDTH Pedal Phalanx	21.7	-	-
R-IV-2 PROX. HEIGHT Pedal Phalanx	24.7	22.6	-
R-IV-2 DIST. WIDTH Pedal Phalanx	21.9	-	-
R-IV-2 DIST. HEIGHT Pedal Phalanx	17.7	-	-
R-IV-3 LENGTH Pedal Phalanx	-	24	-
R-IV-3 PROX. WIDTH Pedal Phalanx	-	19	-
R-IV-3 PROX. HEIGHT Pedal Phalanx	-	20.8	-
R-IV-3 DIST. WIDTH Pedal Phalanx	-	18	-
R-IV-3 DIST. HEIGHT Pedal Phalanx	-	17	-
R-IV-4 LENGTH Pedal Phalanx	22.5	20	-
R-IV-4 PROX. WIDTH Pedal Phalanx	16.9	17.5	-
R-IV-4 PROX. HEIGHT Pedal Phalanx	19.5	18	-
R-IV-4 DIST. WIDTH Pedal Phalanx	18.2	17	-
R-IV-4 DIST. HEIGHT Pedal Phalanx	15.5	15.5	-
R-IV-5 LENGTH Pedal Phalanx	39.5	-	-
R-IV-5 PROX. WIDTH Pedal Phalanx	14.5	-	-
R-IV-5 PROX. HEIGHT Pedal Phalanx	19.5	-	-
R-IV-5 DIST. WIDTH Pedal Phalanx	11.6	-	-
R-IV-5 DIST. HEIGHT Pedal Phalanx	-	-	-
