# Supplementary material for: An Ornithomimid (Dinosauria) Bonebed from the Late Cretaceous of Alberta, with Implications for the Behavior, Classification, and Stratigraphy of North American Ornithomimids
Source: PLoS One. 2013 Mar 12;8(3):e58853. doi: 10.1371/journal.pone.0058853 (PMC3595220; doi:10.1371/journal.pone.0058853)
Supplement: Table S2 — Data matrix used in phylogenetic analysis. (XLS) [file pone.0058853.s005.xls]

## Sheet: Sheet4
Taxon	1	2	3	4	5	6	7	8	9	10	11	12	13	14	15	16	17	18	19	20	21	22	23	24	25	26	27	28	29	30	31	32	33	34	35	36	37	38	39	40	41	42	43	44	45	46	47	48
Allosaurus fragilis	0	0	0	0	0	0	0	0	0	0	0	0	0	0	0	0	0	0	0	0	0	0	0	0	0	0	0	0	0	0	0	0	0	0	0	0	0	0	0	1	0	0	0	1	0	1	0	0
Tyrannosaurids	0	0	0	1	0	0	0	0	0	0	0	0	0	0	0	0	0	0	0	0	0	0	0	0	0	(12)	(01)	0	0	0	?	0	0	0	0	0	1	0	(01)	1	0	1	0	1	0	0	0	(01)
Pelecanimimus polyodon	0	?	0	?	?	0	?	1	0	0	1	0	?	?	?	0	?	1	?	1	?	?	?	?	1	?	?	1	1	0	1	1	1	?	?	?	?	?	?	0	?	?	?	?	?	?	?	?
Harpymimus okladnikovi	1	0	1	1	1	1	0	?	1	0	1	0	1	0	1	1	1	1	0	?	0	1	0	0	1	1	0	0	0	0	0	1	1	0	?	?	0	0	?	0	1	0	?	0	?	?	0	0
Shenzousaurus orientalis	1	?	1	1	0	1	?	?	1	0	1	?	1	?	?	1	?	?	?	?	?	?	?	?	?	?	?	1	?	?	0	?	1	0	0	?	?	?	0	?	0	?	0	0	0	0	?	?
Beishanlong grandis	?	?	?	?	?	?	?	?	?	?	?	?	?	?	?	?	?	?	?	1	0	1	0	0	1	?	1	?	?	?	?	?	1	?	?	0	0	?	?	?	?	?	?	?	?	?	0	0
Garudimimus brevipes	1	1	1	1	1	1	1	1	1	1	1	1	1	1	1	1	1	?	0	?	?	?	?	?	?	?	?	?	?	?	?	?	?	0	0	0	0	1	?	0	1	?	1	0	0	0	0	1
Archaeornithomimus asiaticus	?	?	?	?	?	?	?	?	?	?	?	?	?	?	?	?	?	?	0	1	0	1	0	0	1	2	0	1	1	0	1	?	1	1	0	?	1	?	1	?	1	?	1	0	0	0	1	1
Sinornithomimus dongi	1	1	1	1	1	1	1	1	1	1	1	1	1	?	0	1	?	1	1	1	0	(01)	0	1	1	2	0	1	1	0	1	1	1	0	0	1	1	1	1	1	1	0	1	?	?	0	1	1
Gallimimus bullatus	1	1	1	1	1	1	1	1	1	1	1	1	1	0	0	0	0	1	1	1	1	1	1	(01)	1	2	(01)	1	1	1	1	1	1	0	0	1	1	1	1	0	1	1	1	1	0	0	1	1
Anserimimus planinychus	?	?	?	?	?	?	?	?	?	?	?	?	?	?	?	?	?	?	1	1	1	0	1	0	0	2	1	2	1	1	0	1	1	0	0	1	1	1	1	?	1	1	1	?	?	?	1	1
Qiupalong henanensis	?	?	?	?	?	?	?	?	?	?	?	?	?	?	?	?	?	?	?	?	?	?	?	?	?	?	?	?	?	?	?	?	?	?	0	?	1	?	?	?	1	?	0	1	1	1	0	1
Struthiomimus altus	1	1	1	1	0	0	1	?	1	1	1	1	1	1	0	1	1	1	1	1	0	1	0	0	1	?	0	1	1	1	1	1	1	0	1	1	1	1	1	(01)	1	1	1	?	?	?	1	1
Ornithomimus edmontonicus	1	1	1	1	0	1	1	?	1	1	1	1	1	1	1	1	1	1	1	1	0	0	0	1	1	2	0	2	1	1	1	1	1	0	1	1	1	1	1	1	1	1	1	1	1	1	1	1
Dry Island bonebed specimens	?	?	?	?	?	?	?	?	?	?	?	?	?	?	?	?	?	?	?	?	?	?	?	?	?	?	?	?	?	?	?	?	?	0	1	1	1	1	1	?	1	1	1	1	1	1	1	1
polymorphic codings are in brackets
unknown or not present represented by '?'
