# Supplementary material for: An Ornithomimid (Dinosauria) Bonebed from the Late Cretaceous of Alberta, with Implications for the Behavior, Classification, and Stratigraphy of North American Ornithomimids
Source: PLoS One. 2013 Mar 12;8(3):e58853. doi: 10.1371/journal.pone.0058853 (PMC3595220; doi:10.1371/journal.pone.0058853)
Supplement: Table S3 — Pedal phalanx measurements used in principal component analysis. Unshared measurements removed. Abbreviations: DH, distal width; DW, distal width; L, length; PH, proximal height; PW, proximal width. (XLS) [file pone.0058853.s006.xls]

## Sheet: Sheet1
Element	NMC12068	NMC12069	ROM852	ROM851	ROM797	NMC930	NMC8632	ROM1790
II-1-L	67.4	57.3	79.3	78.8	72.9	74.655	81.71	33.1
III-3-L	44.7	28.25	48.25	44.75	40	43.77	22.12	38.91
III-4-L	43.65	33	62.1	52.3	38.825	52.65	38.62	48.17
III-4-PW	18.35	14.65	18.95	12.5	12.35	17.9	25	16.05
III-4-PH	18.8	14.8	21.1	19.5	17.6	21.91	22	17.9
III-4-DW	10.3	7.2	4.15	6.2	5.95	9.66	25.57	3.89
III-4-DH	9.3	5.5	5.9	7.25	9.05	11.57	20.35	5.39
IV-5-L	39.5	35.9	66.2	48	38.7	46.15	36.29	39.49
IV-5-PW	14.5	14	18.25	11.9	13.2	17.205	17.22	15.5
IV-5-PH	19.5	15.2	22.1	23.5	18.025	20.375	22.24	19.67
